# Supplementary material for: A human-machine interface for automatic exploration of chemical reaction networks
Source: Nat Commun. 2024 May 1;15:3680. doi: 10.1038/s41467-024-47997-9 (PMC11063077; doi:10.1038/s41467-024-47997-9)
Supplement: Supplementary file 4 — Source Data [file 41467_2024_47997_MOESM4_ESM.zip]

Archive with 7 entries (6 files):
- Source Data A human-machine interface for automatic exploration of chemical reaction networks/
- Source Data A human-machine interface for automatic exploration of chemical reaction networks/README.txt
- Source Data A human-machine interface for automatic exploration of chemical reaction networks/source_data_figure_8.csv
- Source Data A human-machine interface for automatic exploration of chemical reaction networks/source_data_figure_9.csv
- Source Data A human-machine interface for automatic exploration of chemical reaction networks/source_data_table_1.csv
- Source Data A human-machine interface for automatic exploration of chemical reaction networks/source_data_table_2.csv
- Source Data A human-machine interface for automatic exploration of chemical reaction networks/source_data_table_3.csv
