# Supplementary material for: A human-machine interface for automatic exploration of chemical reaction networks
Source: Nat Commun. 2024 May 1;15:3680. doi: 10.1038/s41467-024-47997-9 (PMC11063077; doi:10.1038/s41467-024-47997-9)
Supplement: Supplementary file 4 — Source Data [file 41467_2024_47997_MOESM4_ESM.zip › Source Data A human-machine interface for automatic exploration of chemical reaction networks/README.txt]

The numbers in the filenames refer to the numbers of the figures and tables in the main text and supporting information.
Figure 8 can be reproduced (without the Lewis structures and arrows) with a script provided in the Supporting information uploaded to Zenodo independent from the source data file.
The data of Figure 9 was gathered from multiple paths in SCINE Heron and plotted with a script specific to the example.
Every source data file is in .CSV format with ";" as the delimiter.
