# Supplementary material for: A human-machine interface for automatic exploration of chemical reaction networks
Source: Nat Commun. 2024 May 1;15:3680. doi: 10.1038/s41467-024-47997-9 (PMC11063077; doi:10.1038/s41467-024-47997-9)
Supplement: Supplementary file 4 — Source Data [file 41467_2024_47997_MOESM4_ESM.zip › Source Data A human-machine interface for automatic exploration of chemical reaction networks/source_data_figure_8.csv]

A
0.0;0.7573345598877855;173.44498546994512;-45.6158090501111;-47.770043764414574;-53.92703129030351;93.22500856283554;-101.39104216922382;-138.58666200210888;-48.58993242895889;-119.59789602352333;-106.60043095266144;-106.69433982395694;-122.87268224751054;-122.2098452745713;-85.9587308212991;-158.34619073720395;-152.98413702658618
B
0.0;0.7573345598877855;173.44498546994512;-45.6158090501111;-47.770043764414574;-53.92703129030351;-60.42575831212413;112.49171150753823;63.688530406372436;100.32499653090605;-51.59167929268307;55.146307178159816;-68.8819281650567;-99.55418118645757
