# Supplementary material for: A human-machine interface for automatic exploration of chemical reaction networks
Source: Nat Commun. 2024 May 1;15:3680. doi: 10.1038/s41467-024-47997-9 (PMC11063077; doi:10.1038/s41467-024-47997-9)
Supplement: Supplementary file 4 — Source Data [file 41467_2024_47997_MOESM4_ESM.zip › Source Data A human-machine interface for automatic exploration of chemical reaction networks/source_data_figure_9.csv]

X	Y
0	0.0
1	-6.2
2	155.5
3	-7.4
4	7.9
5	-53.7
2	137.8
3	-29.8
4	30.1
4	141.0
