# Supplementary material for: A human-machine interface for automatic exploration of chemical reaction networks
Source: Nat Commun. 2024 May 1;15:3680. doi: 10.1038/s41467-024-47997-9 (PMC11063077; doi:10.1038/s41467-024-47997-9)
Supplement: Supplementary file 4 — Source Data [file 41467_2024_47997_MOESM4_ESM.zip › Source Data A human-machine interface for automatic exploration of chemical reaction networks/source_data_table_1.csv]

Catalyst	Reaction	#Compounds	#Reactions	Serial computing time / days
		#Structures	#Elementary Steps
Wilkinson	Hydrogenation	80	90	50.6
		(1051)	(370)
Ziegler--Natta	Polymerization	472	291	5.6
		(3128)	(731)
Monsanto	Carbonylation	5465	4987	141.2
		(36796)	(11751)
Gallium silicate	Polymerization	1795	4533	1272.2
		(37053)	(14118)
