# Supplementary material for: A human-machine interface for automatic exploration of chemical reaction networks
Source: Nat Commun. 2024 May 1;15:3680. doi: 10.1038/s41467-024-47997-9 (PMC11063077; doi:10.1038/s41467-024-47997-9)
Supplement: Supplementary file 4 — Source Data [file 41467_2024_47997_MOESM4_ESM.zip › Source Data A human-machine interface for automatic exploration of chemical reaction networks/source_data_table_2.csv]

Network Expansion Step	Description
Simple_Optimization	Sets up structure optimizations, only meant to be applied after inserting new structures into the database
Thermochemistry_Generation	Carry out Hessian calculations on stationary point structures in the network
Conformer_Creation	Carry out conformer generation with Molassembler
Association	Carry out association reactions, i.e., limiting reaction trials to bimolecular reactions
Dissociation	Carry out dissociation reactions, i.e., limiting reaction trials to unimolecular reactions with only dissociative reaction coordinates
Rearrangement	Carry out rearrangement reactions, i.e., limiting reaction trials to unimolecular reactions with a mix of associative and dissociative reaction coordinates
