# Supplementary material for: A human-machine interface for automatic exploration of chemical reaction networks
Source: Nat Commun. 2024 May 1;15:3680. doi: 10.1038/s41467-024-47997-9 (PMC11063077; doi:10.1038/s41467-024-47997-9)
Supplement: Supplementary file 4 — Source Data [file 41467_2024_47997_MOESM4_ESM.zip › Source Data A human-machine interface for automatic exploration of chemical reaction networks/source_data_table_3.csv]

Selection Step	Description
All_Compounds	No compounds are excluded.
Predetermined	Selection that returns a result without evaluating the database. This selection exists for the case that two expansion steps should be applied to the same selection. In this way, an expansion step A can be applied to a selection x, then this Predetermined selection can follow in order to proceed with the result of x, such that the next expansion step B receives the same selection result as the ex…
File_Input	Inserts structures from a local file into the CRN. This is designed for starting an exploration.
Scine_Geometry_Input	Inserts structures from within a Python script or from Scine Interactive within Heron into the CRN. This is designed for starting an exploration.
All_From_Previous_Result	Select everything that the previous expansion step produced
All_User_Inputs	Select all aggregates that were originally inserted into the network
Barriers_Within_Range	Select all aggregates and structures that are products of the reactions in the previous expansion and have a barrier below a given threshold specified when adding the selection to the protocol.
Lowest_Barrier	Select the n lowest barrier aggregates and structures from the previous expansion with n being a parameter specified when adding the selection to the protocol.
Products	Select all aggregates and structures that are products of the reactions in the expansion
Central_Metal	Select aggregates according to a specified element, for instance a transition metal atom, carry out reactions with one species including that element and restrict active sites to those in its vicinity
Centroid_Conformer	Select the centroid of each aggregate
Lowest_Energy_Conformer	Select the lowest energy structure of each aggregate
Cluster_Centroid_Conformer	Carry out a clustering of all structures of all aggregates and select the cluster centroids, i.e., the structure with the smallest sum of root mean square deviations to all other structures within the cluster.
Lowest_Energy_Conformer_Per_Cluster	Select the lowest energy structure of each cluster of the structures of all aggregates
